# Supplementary material for: Multi-Omics Approaches and Radiation on Lipid Metabolism in Toothed Whales
Source: Life (Basel). 2021 Apr 20;11(4):364. doi: 10.3390/life11040364 (PMC8074237; doi:10.3390/life11040364)
Supplement: Supplementary file 1 [file life-11-00364-s001.zip]

Archive with 1 entries (1 files):
- life-1162260-supplementary.pdf
